# Supplementary material for: A new direction for prenatal chromosome microarray testing: software-targeting for detection of clinically significant chromosome imbalance without equivocal findings
Source: PeerJ. 2014 Apr 22;2:e354. doi: 10.7717/peerj.354 (PMC4006225; doi:10.7717/peerj.354)
Supplement: Supplemental Information 3 [file peerj-02-354-s003.xls]

## Sheet: Reported CNVs
ReportedResult	UltrasoundAge(weeks)	ReferredFor
1p36.32p36.12(4,481,264-22,855,001)x1	13	NT 2.9 mm, cleft lip and palate, Adjusted risk for T21 1/361, Adjusted risk for T13/18 1/53
1q21.1(145,413,387-145,747,269)x1		suspected TAR syndrome, ? absent/shortened radius & ulna bilaterally, bilateral radial aplasia with shortened phalanges and di-phalyngeal thumbs, both hands acutely abducted, both ulnae are approx 2/3 the normal length, humeri on the 5th centile, long bones of the lower limbs are on the 50th centile
3p21.31(45,266,030-48,311,229)x3	13	Known insertion of chr3 material into another chromosome, looking to see if balanced
3p24.1p22.3(30,485,387-34,962,363)x1	23	Bilateral borderline ventriculomegaly, absent cavum septum pellucidum, ?CMV
4p16.3p14(72,446-35,935,983)x1	13	A+, BRI: 287, ARI: 13, NT = 3.1mm
4p16.3p16.1(514,449-8,667,610)x1	20	bilateral talipes, Cleft lip, single umbilical artery
4p15.33p15.32(13,625,716-17,418,852)x1	34	IUGR, Low PAPPA and combined tests, Possible CMV infection in pregnancy
4p15.31p15.1(20,541,127-28,451,250)x1	12	First trimester, NT = 2, Fetal abnormality: exomphalos, Absence nasal bone, reverse ductus
6p25.3p22.2(259,527-25,416,824)amp	22	Mild ventriculomegaly, ??Brain abnormality
6q23.2q24.2(135,056,331-143,515,719)x1		oligohydramnios, echogenic bowel
9p24.3(214,366-2,197,859)x1,9p24.2p13.1(2,418,074-40,508,819)x3		bilateral genu recurvatum, moderate ventriculomegaly
9p24.3p13.1(214,366-40,508,819)x4	14	age 43, nuchal 8.3mm
9q33.3q34.3(126,795,265-141,008,915)x3	21	muscular VSD, tricuspid regurgitation, abnormally shaped aortic arch
10q11.22q11.23(46,951,236-52,004,151)x1		Bilateral ventriculomegaly
11q23.3q25(116,693,628-134,446,160)x3,22q11.1q11.21(16,053,472-20,311,763)x3	29	Abnormal profile, Possible micrognathia with prominent upper lip, Brain cyst, Dilated 3rd ventricle, Stomach not clearly insulated, G1P0, ?complete or partial agenisis of corpus callosum, ?deficient cerebellar vermis
13q31.3q34(94,493,888-115,059,020)x1		High risk T13, Holoprosencephaly, Diaphragmatic hernia, Cleft palate
15q21.2q25.1(51,740,270-79,762,418)x3	36	shortened femur, bilateral hydronephrosis, IUGR, 2x vessel cord, dysmorphic, downslanting palpebral fissures, low set ears
17p11.2(16,532,735-20,221,695)x3		long bones around or below 3rd centile (including femur), dilation of the intra-abdominal portion of the umbilical vein (varix)
22q11.1q13.33(17,096,854-51,178,264)x3	15	Age 35, NT = 4.4, T21 1:61
22q11.21(18,896,971-21,440,514)x1 dn	12	T21 1:70, NT 4.2mm, Free hCG 0.524MoM, PAPP-A = 1.460Mom
22q11.21(18,896,971-21,801,661)x3 pat		ventriculomegaly, hydronephrosis, shortening of the long bones, normal G banding results
22q13.31q13.33(45,576,756-51,178,264)x1		U/S abnormal, Echogenic bowel, Urinary tract/renal
Xp11.3p11.21(44,307,282-58,051,765)x1~2		Mosaic ring X on karyotype: 47,XY,+mar[34]/46,XY[6], Bilateral LPC, IUGR, Talipes, Stomach not visible
All genomic coordinates are for human genome reference version hg19/GRCh37.

## Sheet: Unmasked CNVs
Chromosome	Band	Start	Stop	Size	Copies	UltrasoundAge(weeks)	ReferredFor
chr15	q11.2	22765627	23085096	319470	x1		aberrant right subclavian artery
chr2	q35	220096681	220116241	19561	x1	13	NUCHAL 1.6, absent ductus ven., T21 risk 1:19121, T13/18: 1:35067
chrX	p22.33	970702	2017358	1046657	x3	31	Increased nuchal fold, polyhydramnios, T21 1:400
chr3	p24.3	20021595	20052991	31397	x1	22	echogenic bowel, nuchal 1.5mm, focus in liver
chrX	p22.33	1378590	1689610	311021	x1	35	Borderline ventriculomegaly
chrX	p22.33	1217016	1378646	161631	x3	21	ARSA, Aberrant subclavian artery, ?DiGeorge
chr3	q24	142840204	143579847	739644	x3	12	NT >4mm
chr14	q11.2	22669442	22964922	295481	x3	20	IUGR
chr16	q23.2	81293283	81367334	74052	x1	12	nuchal 5.7mm, risk for t21: 1:204, risk for t13/18: 1:129
chr1	q21.1	145413387	145747269	333883	x1	12	NT 4.5
chr2	p12	75347691	75729632	381942	x1	32	tricuspid valve, dysplasia, fetal hydrops
chr8	p12	33210383	33455764	245382	x3		fetal cardiac anomoly
chrX	p22.31	6551154	8032120	1480967	x3	22	bilateral talipes
chrX	p22.33	658210	1259140	600931	x3	24	bilateral talipes
chr11	q22.1	97762150	98228688	466539	x1	12	risk of T21 1:8
chr2	p21	44507914	44531188	23275	x1	20	brain ventricle / hemisphere >97th centile, risk jof T21 1:13
chrX	p22.33	1314735	1347344	32610	x3	19	cardiac anomaly, ventriculomegaly, CAR nrt lin 2789
chr4	q24	107063807	107248637	184831	x1		Isolated ARSA, 1:3400 Barts
chr6	p22.2	26440746	26463502	22757	x1		normal on G-banding, normal on 22q11.2, Tetralogy of Fallot, Small for gestational age (<10th centile)
chr14	q24.3	76352571	76522811	170241	x1		NT = 5mm
chr6	q21	111067339	111478900	411562	x3	20	?22q11 del, hypoplastic left heart syndrome, complex congenital heart disease, interstinal malrotation, ?22q11 del
chr19	p13.2 - p13.13	13865337	13933080	67744	x3		NT 3.8, Combined risk 1:126
chr12	p12.1	21615645	21689158	73514	x3	22	Double outlet right ventricle, SROM, NT 2.3
chrX	p22.11	23018416	23021667	3252	x1	13	abdominal cyst, CRL small for IVF dates, 1:37 risk of T21, NT 3.1, POC - Multiple malformations, POC - tracheal agenesis, POC - Ambiguous genitalia, POC - Bifid uterus, POC - Intestinal malrotation, POC - ASD, POC - Cystic dysplatic kidney
chrX	p22.33	2066580	2343577	276998	x1	13	mat age 33, nt = 4.4mm, Br 1:499, Ar 1:18
chr22*	q11.23	23627338	24040236	412899	x1		short long bones, know early pregnancy haematoma (sub chorionic bleeding)
chr19*	p13.2	7070409	7168093	97685	x1
chrX	p22.2	16147216	16809305	662090	x2	13	NT 4.7, risk of T13 (1:82), risk of T18 (1:59), BHCG 0.337 mom, PAPPA 0.705 mom
chr3	q22.2	134204455	134204970	516	x4	22	Cardiac anomaly - AVSD, coarctation of aorta
chr10	q21.3	64902960	67399362	2496403	x3	24	coarctation of aorta, Large ventricular septal defect, EDD 5.11.13, ?22q11 del
chr8	q23.3	113630231	113960067	329837	x1		NT 4.1mm
chr2	q36.1	222834667	224926273	2091607	x1	12	Risk of T21 1:112, NT4.1mm, free beta hcG= 0.905 MoM, PAPP-A - 0.940 MoM
chr15	q11.2	22765627	23085096	319470	x1	14	left sided diaphragmatic hernia
chrX**	p22.33	919416	1259140	339725	x3	13	NT = 1.9, cardiac abnormality
chrX**	q28	154133237	154560375	427139	x2
chr2	q11.2	98019585	98274335	254751	x3		Omphalocele, NT Risk 1:23966, NT 1.0
chr14	q11.2	22323878	22964922	641045	x3	13	NT 4.3, Adjusted risk for T21 1:10
chr4	q24	102735053	102897983	162931	x3		polyhydramnios, ventriculomegaly, bilateral talipes, suspected Charcot-Marie-Tooth syndrome
chr10	q26.3	135352371	135372492	20122	x1	23	N.T = 2.5, Biochem T21 = 1 in 2005, 20 week anomaly = stomach on R side, Suspected AVSD
chr2	p16.3	50625488	51057883	432396	x3	18	echogenic bowel at 18 weeks
chr19	q13.2	42263338	42289030	25693	x1	15	NT 3.2
chr15	q11.2	22318596	23085096	766501	x1		severe growth restriction, oligohydramnios, TORCH screen negative
chr6	p12.3	50153611	50519464	365854	x3	13	NT 5.2mm
chr2	p16.3	50881995	50947729	65735	x1		complete transposition of the great arteries
chrX	p22.33	1755741	2017358	261618	x3		Hydrops
chr6	q21	105548868	107397152	1848285	x3		polyhydramnios, pleural effusion, hydronephrosis
* These two CNVs were detected in the same fetus
** These two CNVs were detected in the same fetus
All genomic coordinates are for human genome reference version hg19/GRCh37.
